# Supplementary material for: Unveiling the Mechanisms for the Development of Cardiotoxicity Following Chemotherapy Regimens Administration for Primary Colorectal Cancer: A Systematic Review
Source: Cancers (Basel). 2025 Sep 26;17(19):3129. doi: 10.3390/cancers17193129 (PMC12523954; doi:10.3390/cancers17193129)
Supplement: Supplementary file 1 [file cancers-17-03129-s001.zip]

Archive with 2 entries (2 files):
- Table S1. PRISMA_2020_checklist.pdf
- Tables S2-S6. Data Crdiotoxicity CRC.pdf
